# Supplementary material for: Periodic electroencephalographic discharges and epileptic spasms involve cortico-striatal-thalamic loops on Arterial Spin Labeling Magnetic Resonance Imaging
Source: Brain Commun. 2022 Oct 6;4(5):fcac250. doi: 10.1093/braincomms/fcac250 (PMC9598541; doi:10.1093/braincomms/fcac250)
Supplement: fcac250_Supplementary_Data [file fcac250_supplementary_data.zip]

Archive with 2 entries (2 files):
- Supplementary Table 1.docx
- Supplementary_Material_including_Supplementary_Figures.docx
